# Supplementary material for: Magnetic coupling transforms random snapping into ordered sequences in soft metamaterials
Source: Sci Adv. 2026 Mar 20;12(12):eaec3182. doi: 10.1126/sciadv.aec3182 (PMC13004017; doi:10.1126/sciadv.aec3182)
Supplement: Supplementary file 2 — Movies S1 to S11 [file sciadv.aec3182_movies_s1_to_s11.zip]

Archive with 11 entries (11 files):
- aec3182_movie_s1.mp4
- aec3182_movie_s2.mp4
- aec3182_movie_s3.mp4
- aec3182_movie_s4.mp4
- aec3182_movie_s5.mp4
- aec3182_movie_s6.mp4
- aec3182_movie_s7.mp4
- aec3182_movie_s8.mp4
- aec3182_movie_s9.mp4
- aec3182_movie_s10.mp4
- aec3182_movie_s11.mp4
